# Supplementary material for: Double Puzzle: Morphogenesis of the Bi-Layered Leaf Adaxial Epidermis of Magnolia grandiflora
Source: Plants (Basel). 2022 Dec 9;11(24):3437. doi: 10.3390/plants11243437 (PMC9785140; doi:10.3390/plants11243437)
Supplement: Supplementary file 1 [file plants-11-03437-s001.zip]

Archive with 1 entries (1 files):
- plants-2010147-supplementary.pdf
